# Supplementary material for: Estimated 24 h Urinary Sodium-to-Potassium Ratio Is Related to Renal Function Decline: A 6-Year Cohort Study of Japanese Urban Residents
Source: Int J Environ Res Public Health. 2020 Aug 11;17(16):5811. doi: 10.3390/ijerph17165811 (PMC7459630; doi:10.3390/ijerph17165811)
Supplement: Supplementary file 1 [file ijerph-17-05811-s001.zip]

Archive with 4 entries (3 files):
- ijerph-875944-supplementary 2020.8.11/
- ijerph-875944-supplementary 2020.8.11/Figure S1.pdf
- ijerph-875944-supplementary 2020.8.11/Figure S2.pdf
- ijerph-875944-supplementary 2020.8.11/Table S1.pdf
